# Supplementary material for: Chemical Composition, Biological Activities and In Silico Analysis of Essential Oils of Three Endemic Prangos Species from Turkey
Source: Molecules. 2022 Mar 3;27(5):1676. doi: 10.3390/molecules27051676 (PMC8911840; doi:10.3390/molecules27051676)
Supplement: Supplementary file 1 [file molecules-27-01676-s001.zip]

Archive with 1 entries (1 files):
- molecules-1613900-supplementary.pdf
